# Supplementary material for: Quality Assessment of MRI-Radiomics-Based Machine Learning Methods in Classification of Brain Tumors: Systematic Review
Source: Diagnostics (Basel). 2024 Dec 5;14(23):2741. doi: 10.3390/diagnostics14232741 (PMC11639919; doi:10.3390/diagnostics14232741)
Supplement: Supplementary file 1 [file diagnostics-14-02741-s001.zip]

Archive with 1 entries (1 files):
- diagnostics-3261920-supplementary.pdf
